# Supplementary material for: Pro-environmental behavior and smartphone uses of on-campus engineering students in Xi’an, China
Source: PLoS One. 2021 Nov 4;16(11):e0259542. doi: 10.1371/journal.pone.0259542 (PMC8568102; doi:10.1371/journal.pone.0259542)
Supplement: S1 File — (XLS) [file pone.0259542.s001.xls]

## Sheet: questionnaire response data
Gender	ScreenSize	BatteryCapacity	ChargingFrequency	StandbyTime	UsageTimeEVC	ServiceLife	EnergyResources	EnvironmentalPollution	Recycling	TreatmentPattern	EnergySavingActivity
1	4	6	1	1	1	5	5	5	1	1	5
1	2	3	5	4	2	4	2	2	2	4	3
2	2	3	4	5	2	2	4	2	5	1	4
1	2	3	3	3	3	3	2	1	1	2	4
2	2	3	3	2	3	4	1	2	4	4	3
1	2	3	4	2	3	3	2	2	2	3	5
2	4	4	4	4	2	2	3	2	4	4	4
2	4	3	4	5	5	4	1	1	4	5	1
1	2	1	4	5	4	3	2	2	2	3	5
1	4	5	3	5	3	3	2	2	2	1	3
1	2	3	4	5	4	3	1	2	1	4	3
1	2	4	3	5	3	2	4	2	2	2	4
1	2	3	4	5	3	2	3	3	2	3	3
1	3	5	2	3	2	5	2	2	1	2	3
1	2	4	4	4	2	3	2	2	2	2	5
2	2	1	3	5	2	2	2	4	2	2	3
1	2	3	4	5	2	4	1	2	2	4	3
2	3	3	3	5	3	1	2	2	1	4	3
2	2	2	4	5	4	3	3	2	2	4	4
1	3	4	1	5	4	3	2	4	1	3	3
1	2	2	3	5	2	2	2	2	2	1	3
1	4	6	5	1	1	5	2	4	4	2	3
1	2	2	4	4	3	2	2	3	1	2	3
1	4	3	4	5	3	5	2	1	2	3	4
1	4	6	1	2	3	4	1	1	2	2	1
2	4	6	2	5	5	5	2	2	1	4	4
1	2	3	2	4	3	3	2	3	3	4	4
1	4	3	2	5	4	5	2	2	1	1	3
1	3	2	4	2	3	2	1	1	1	1	1
1	3	4	4	3	3	3	1	1	1	3	3
2	2	2	2	5	3	3	1	2	1	5	2
1	3	2	4	5	1	2	1	1	1	1	1
2	1	1	4	3	3	2	2	2	2	3	3
2	2	3	4	5	1	3	1	2	2	4	4
1	3	4	2	5	4	2	2	1	2	4	4
1	2	3	2	5	2	1	3	2	1	3	3
1	2	3	4	5	2	4	2	2	1	3	3
1	2	1	3	5	4	2	4	4	2	2	3
1	3	3	1	5	4	3	2	1	1	3	4
2	2	3	4	5	5	3	2	2	1	1	3
2	4	6	2	3	3	5	2	1	2	4	4
1	2	2	5	5	2	2	2	1	2	1	5
2	3	3	4	3	3	3	2	4	3	2	3
1	3	2	4	5	1	4	5	4	2	1	5
1	3	4	4	3	3	3	3	3	3	1	1
1	2	2	4	5	5	3	3	3	3	4	5
1	2	3	4	5	2	3	2	2	2	1	3
2	2	5	1	5	5	3	2	2	2	4	3
2	2	5	3	5	2	4	2	1	4	1	2
1	3	3	3	5	5	3	3	2	2	1	3
2	2	2	4	4	5	3	2	1	1	3	5
1	3	3	4	3	4	3	3	2	2	4	1
1	2	1	4	5	5	2	3	2	2	4	4
2	3	1	4	3	1	3	2	2	2	2	4
1	2	3	4	5	5	2	2	2	5	3	5
1	3	3	4	4	3	4	2	2	2	5	3
1	2	2	4	3	2	2	2	4	2	4	5
1	2	3	4	5	2	1	1	2	2	2	3
1	3	4	4	5	4	2	1	2	1	3	4
1	2	3	4	4	2	4	1	2	1	3	4
1	3	4	2	4	3	3	1	2	1	3	4
1	4	4	5	5	5	2	2	2	1	1	4
1	3	3	3	3	3	5	2	1	4	3	5
1	2	3	4	3	3	3	2	1	2	1	3
1	3	3	4	5	3	5	2	2	4	4	5
1	2	1	4	5	2	4	4	4	2	5	3
2	3	2	3	5	4	3	2	2	2	4	5
2	3	3	3	5	3	3	2	4	1	1	3
1	4	1	5	5	1	4	2	2	4	1	3
2	3	4	4	5	3	3	2	2	3	4	3
2	2	3	3	5	3	3	1	2	2	3	3
2	3	4	3	5	4	2	3	2	2	4	3
1	3	4	5	4	3	3	2	2	4	4	3
2	2	2	1	5	5	3	1	1	1	3	4
1	4	6	2	5	1	5	1	1	2	1	4
1	3	3	4	5	2	3	2	2	4	4	4
1	3	4	3	5	2	4	2	2	2	4	3
1	3	2	4	5	3	4	2	2	4	4	1
1	2	3	4	5	1	1	4	2	2	4	3
2	2	4	3	3	1	2	2	2	1	3	4
2	2	2	3	4	2	3	2	2	2	3	5
1	4	4	2	3	1	5	1	2	2	1	1
1	3	3	5	5	2	4	2	4	2	4	3
1	3	4	4	5	2	4	2	2	2	4	3
1	3	1	5	5	2	4	2	2	1	4	3
2	2	2	4	4	3	3	2	1	2	1	1
1	4	5	4	3	3	4	2	2	4	4	1
2	3	2	4	3	3	5	2	4	1	3	3
1	4	3	3	3	3	2	2	2	1	3	5
1	2	3	4	3	2	2	2	1	2	4	4
1	2	2	4	4	3	2	2	2	2	1	3
2	1	1	1	4	3	3	2	1	1	1	4
2	3	4	3	3	3	3	1	2	2	1	3
1	2	2	4	5	2	3	2	2	2	5	1
2	3	6	4	3	3	1	2	2	2	4	4
2	2	6	4	4	4	3	1	1	1	1	2
1	2	2	4	4	3	2	4	4	4	4	3
1	2	4	4	5	4	2	2	2	1	4	5
1	2	2	4	5	3	1	1	2	1	2	3
1	2	1	1	3	3	3	4	4	4	4	2
1	2	4	4	4	2	4	1	1	1	1	4
1	4	3	2	2	1	5	1	1	1	4	3
2	3	2	3	5	2	2	2	2	4	2	5
2	2	2	5	3	3	2	2	2	2	2	4
2	2	2	1	1	3	2	2	1	4	5	3
1	4	6	5	5	1	2	3	3	2	4	5
1	4	5	5	3	3	4	2	1	1	4	1
1	3	3	4	5	1	3	2	2	2	1	5
1	4	4	4	5	4	2	2	2	2	1	2
1	3	4	4	5	2	5	4	4	2	1	3
1	4	6	4	3	4	3	2	4	1	3	1
1	3	3	4	3	3	4	2	2	2	4	5
1	3	4	4	5	5	3	5	4	1	4	4
1	3	2	3	5	3	4	2	2	4	1	5
2	4	3	1	5	5	4	1	1	1	4	4
2	2	2	3	5	5	3	1	1	2	1	5
2	4	6	5	2	3	2	2	2	1	1	3
2	3	6	3	3	4	4	3	2	4	4	3
1	3	3	4	3	4	2	2	2	1	4	3
1	3	4	4	4	2	5	4	4	4	3	1
1	3	4	4	4	2	5	4	4	4	3	1
1	2	2	4	5	2	2	2	3	1	3	2
2	3	4	4	5	2	2	2	2	1	4	3
2	3	2	4	3	3	3	2	2	1	2	3
1	2	2	4	3	3	3	2	2	1	1	3
2	2	3	4	2	3	2	2	2	2	3	3
1	2	3	4	2	2	3	2	2	4	2	3
2	2	4	4	3	4	2	2	2	2	3	5
2	2	2	4	5	2	3	1	1	1	3	3
2	2	2	4	5	2	3	1	1	1	3	3
1	2	3	4	5	3	5	2	1	2	4	3
1	3	4	1	5	5	5	1	1	1	4	5
2	2	3	4	5	2	2	4	4	2	4	3
1	2	1	3	2	4	5	2	1	2	3	4
1	3	4	1	5	3	3	2	2	1	2	3
1	3	6	4	4	5	3	1	4	1	4	3
1	4	5	3	1	2	3	1	2	1	1	4
1	4	4	4	5	3	4	1	2	4	4	3
1	4	5	3	2	2	3	4	4	3	2	5
1	4	6	2	1	1	5	1	2	2	4	2
1	3	5	2	5	2	4	1	2	4	4	3
1	2	3	3	3	4	2	2	3	2	2	4
2	3	3	3	2	4	3	2	3	2	4	3
1	1	1	1	4	5	2	2	2	3	4	3
2	3	3	3	5	4	4	2	2	2	1	3
1	1	2	4	4	2	2	2	2	2	2	3
2	1	1	1	4	4	2	2	3	2	5	4
1	1	1	1	5	5	1	2	2	2	2	1
1	4	6	1	5	5	1	3	3	4	5	4
1	3	3	2	3	4	5	2	3	2	4	3
2	3	4	2	5	3	4	3	1	2	1	3
1	3	3	3	4	4	3	3	3	2	1	3
1	1	2	1	5	4	2	2	2	2	4	5
1	2	3	1	5	4	3	2	2	2	5	5
1	1	2	1	3	5	2	1	1	1	4	4
2	1	2	1	5	4	1	1	2	1	1	3
1	1	2	4	5	4	1	3	3	3	5	3
1	1	1	2	5	4	2	2	2	2	2	2
1	2	2	4	3	5	1	2	2	2	2	3
2	2	2	4	5	3	1	2	2	2	3	5
1	2	2	4	5	4	4	2	2	1	4	3
2	2	2	4	5	5	3	2	2	2	4	3
1	4	6	5	3	2	4	2	2	1	3	5
1	2	2	1	5	5	3	2	2	3	1	3
2	4	4	5	2	1	3	1	1	1	3	3
1	2	3	3	4	3	4	2	2	2	3	3
2	2	2	3	5	3	2	2	1	4	4	3
2	2	2	4	5	3	3	4	2	2	4	3
2	2	1	1	5	5	5	2	1	1	1	3
1	4	3	2	3	1	5	1	1	1	1	3
2	3	4	4	5	1	4	1	1	4	1	5
2	2	3	1	5	2	4	4	2	1	3	5
2	1	1	4	5	4	4	2	2	2	4	4
2	1	2	3	5	2	2	2	2	1	4	3
1	2	2	4	5	3	3	2	2	2	4	5
2	2	3	4	4	3	3	2	2	4	4	4
2	1	2	4	2	4	4	1	1	2	4	3
1	2	3	5	4	3	5	2	2	2	1	5
1	2	4	3	5	5	2	4	2	1	3	3
2	2	2	4	5	3	5	1	2	1	1	3
1	2	3	4	5	3	2	1	2	2	4	3
2	3	4	4	5	2	3	1	2	1	4	3
2	2	2	4	5	3	2	1	1	1	3	4
2	2	4	4	5	3	4	2	2	2	3	4
1	2	1	3	2	1	4	3	3	3	4	3
2	2	3	3	5	4	3	2	2	4	4	3
1	2	3	4	5	3	3	2	2	2	4	4
2	4	4	5	2	3	5	4	3	2	1	3
1	2	2	1	5	5	3	1	1	1	3	4
1	4	5	1	5	5	3	5	3	3	5	2
1	2	2	3	2	3	3	1	2	4	4	2
1	2	3	5	3	2	4	1	1	2	4	3
2	3	1	1	5	4	4	2	2	2	4	4
1	3	4	1	4	4	3	2	2	2	4	3
1	2	2	3	5	3	1	2	2	4	4	4
2	4	4	5	1	3	5	2	2	2	4	3
1	2	2	3	3	4	3	1	1	1	4	3
2	2	3	4	4	4	4	2	2	2	3	3
2	2	4	3	5	3	4	2	1	4	1	4
2	2	1	4	2	2	3	2	2	5	4	3
2	2	1	4	5	3	4	2	2	2	1	4
2	1	4	3	5	5	4	1	2	4	1	3
2	2	1	4	5	3	2	2	2	2	4	3
2	3	3	4	5	3	4	2	2	2	1	3
2	2	3	1	5	4	2	4	4	1	4	4
2	2	3	4	5	3	4	2	3	2	2	3
2	1	1	1	5	4	3	1	2	4	2	5
1	3	2	4	5	2	5	3	2	3	2	2
1	2	2	4	5	3	2	3	2	4	5	3
2	3	3	4	2	3	4	1	2	1	1	3
2	3	4	4	3	3	4	4	2	2	1	3
2	2	2	2	4	2	5	1	1	2	2	5
2	2	2	5	5	4	4	4	2	4	3	4
2	1	3	1	3	4	2	2	2	2	1	3
1	2	3	4	2	3	4	2	3	2	3	3
2	2	3	3	5	4	3	2	2	2	3	4
2	2	3	4	5	2	1	2	2	2	1	5
2	3	4	4	5	3	2	2	3	2	1	3
2	3	4	4	3	4	4	2	4	2	3	5
2	2	3	3	4	4	3	2	2	2	4	5
2	2	1	3	5	4	3	2	2	2	1	3
2	3	3	3	5	5	2	2	2	2	4	3
2	4	3	4	5	3	3	2	1	4	4	4
2	3	4	4	5	4	5	1	1	4	4	3
2	2	3	4	5	2	5	2	2	2	3	3
2	2	3	4	5	3	3	1	1	1	3	4
1	3	4	5	3	2	5	3	1	2	5	4
2	3	3	1	5	5	2	2	3	4	1	4
1	3	4	3	4	4	3	2	2	4	4	3
1	1	3	5	5	3	3	1	1	1	1	3
1	2	3	1	2	3	4	1	2	2	3	2
2	2	3	4	5	4	2	2	2	2	4	3
2	2	3	4	2	2	4	2	2	2	1	3
2	2	3	1	5	5	3	2	3	2	4	3
2	3	2	2	5	5	2	1	1	1	4	4
2	2	2	1	4	3	3	1	2	4	1	3
2	2	2	4	5	3	2	2	2	2	4	3
2	2	2	4	5	2	5	2	1	2	4	3
2	3	5	3	3	3	5	1	2	2	4	3
2	3	5	3	4	4	5	2	4	2	4	3
2	2	3	3	3	3	3	4	2	2	4	5
2	2	3	4	5	3	3	1	2	2	4	4
2	3	3	4	5	4	5	1	3	2	1	4
2	2	2	4	3	5	3	2	2	1	2	5
2	2	3	4	5	2	2	3	2	2	2	3
2	1	2	4	5	3	3	4	4	4	1	3
2	3	2	4	4	3	4	2	2	4	1	3
2	3	2	3	5	5	2	2	2	2	4	4
2	3	3	4	4	3	4	2	2	4	1	3
2	2	4	4	3	4	3	2	2	2	4	3
2	2	4	4	3	4	5	1	1	1	4	3
2	3	3	3	5	4	4	2	2	1	1	3
2	2	3	4	3	5	3	1	2	1	4	3
2	2	2	4	5	3	5	2	1	2	4	5
2	2	4	4	5	3	4	2	2	1	4	4
2	2	1	3	2	4	2	2	2	2	3	3
2	2	2	1	3	3	2	2	1	1	4	4
2	1	2	3	3	3	2	2	4	2	1	4
2	2	3	4	2	3	3	1	1	1	4	5
2	2	1	4	5	1	5	2	1	2	4	3
2	4	6	4	4	2	5	4	4	4	3	5
2	2	1	1	4	4	4	2	2	1	4	5
2	3	4	5	5	2	4	2	4	1	4	3
2	2	3	1	5	3	4	2	2	1	3	3
2	2	2	4	4	2	4	2	2	1	4	3
2	2	3	1	4	3	5	3	4	2	5	4
